# Supplementary material for: Clinical and CT characteristics of Xpert MTB/RIF-negative pulmonary tuberculosis
Source: PLoS One. 2021 May 3;16(5):e0250616. doi: 10.1371/journal.pone.0250616 (PMC8092799; doi:10.1371/journal.pone.0250616)
Supplement: S1 Data — (XLSX) [file pone.0250616.s001.xlsx]

## Sheet: analysis
Patient number	Age	Bronchial washing PCR	Bronchial washing culture	BAL performance	M. tuberculosis PCR (Xpert)	Miliary nodules	Perilymphatic nodules	Centrilobular nodules	Consolidation	Tree-in-bud	Cavity	Mass	Macronodule	Bronchiectasis	Axial distribution	Longitudinal location	Involved Lobe N.	Involved one segment?	Total extent of involved lobes(%)	Lymphadenopathy	Pleural effusion	Pleural thickening	Radiology diagnosis
1	5			0	1	1	0	0	0	0	0	0	0	1	3	1	6	0	20	0	0	1	1
2	2			0	1	0	0	1	0	1	0	0	0	0	2	1	1	0	2	0	0	0	1
3	6	0	0	1	0	0	0	1	0	1	0	0	0	0	2	1	1	0	1	0	0	0	1
4	6			0	0	0	1	0	0	0	0	0	1	1	3	1	2	0	5	0	0	0	1
5	3			0	0	0	0	1	0	0	0	0	1	0	2	1	1	0	1	0	0	0	1
6	7	0	0	1	0	0	0	1	1	0	0	0	1	1	3	3	1	0	15	0	0	0	3
7	3			0	1	0	0	1	0	1	1	0	1	1	3	1	3	0	8	0	0	0	1
8	2			0	0	0	0	1	0	1	0	0	0	0	2	2	1	0	2	0	0	0	1
9	2			0	0	0	0	1	0	0	0	0	1	0	3	1	1	0	2	0	0	0	1
10	4	0	1	1	0	0	0	1	0	1	1	0	0	0	3	2	1	0	3	0	0	0	1
11	2			0	1	0	0	1	1	1	1	0	1	0	3	1	2	0	9	0	0	0	1
12	4			0	1	0	0	1	0	1	0	0	1	0	3	1	1	0	4	0	0	0	1
13	2			0	1	0	0	1	0	0	0	0	1	0	2	3	2	0	3	0	0	0	1
14	7			0	1	0	1	0	0	0	0	0	0	0	3	1	1	0	3	0	0	0	1
15	8			0	0	0	0	1	1	0	0	0	1	0	3	2	5	0	6	0	0	0	1
16	6	0	0	1	0	0	0	1	1	1	0	0	1	0	3	2	1	0	5	0	0	0	1
17	5			0	1	0	0	1	0	0	0	1	0	0	3	1	3	0	9	0	1	0	1
18	1			0	0	0	1	0	0	1	0	0	0	0	2	1	2	0	5	0	0	0	1
19	1			0	0	0	0	1	0	0	0	0	1	0	2	1	2	0	3	0	0	0	1
20	7	0	1	1	1	0	0	1	0	0	0	0	0	0	3	1	2	0	2	1	0	0	2
21	4			0	1	0	0	1	0	0	0	0	1	0	3	1	1	0	2	0	0	0	1
22	5			0	1	0	0	1	1	0	1	0	1	0	3	3	6	0	20	1	1	0	1
23	4			0	0	0	0	1	0	0	1	0	0	0	2	1	1	1	1	0	0	0	1
24	4			0	1	0	0	1	0	0	0	0	1	0	3	3	4	0	9	0	0	0	1
25	2	0	0	1	0	0	1	0	0	0	0	0	0	0	2	2	1	0	1	1	0	0	1
26	7	1	0	1	0	0	0	1	0	0	0	0	0	0	3	3	6	0	22	0	1	0	1
27	3			0	0	0	0	1	0	0	1	0	1	0	3	1	1	0	3	0	0	0	1
28	6			0	1	0	0	1	1	0	1	0	0	0	3	3	2	0	5	0	0	0	1
29	4	0	0	1	0	0	0	1	0	0	0	0	1	0	3	1	1	1	2	0	1	1	1
30	4			0	0	0	0	1	0	0	1	0	1	0	2	1	1	0	3	0	0	0	1
31	8			0	1	0	0	1	1	1	0	0	0	0	3	3	3	0	3	0	2	0	2
32	1			0	0	0	0	1	0	1	0	0	1	0	2	1	1	1	1	0	0	0	1
33	4	0	0	1	0	0	0	1	0	1	0	0	0	0	2	1	1	1	1	0	0	0	1
34	5	0	0	1	1	0	0	1	1	0	0	0	0	0	2	1	1	0	3	0	0	0	1
35	1			0	0	0	0	1	1	1	0	0	1	0	3	3	4	0	7	1	1	0	1
36	8			0	0	0	0	1	0	0	1	0	1	1	3	3	2	0	5	1	0	0	1
37	7			0	1	0	0	1	0	0	0	0	1	0	3	1	1	0	2	1	0	0	1
38	4			0	0	0	0	1	0	0	0	0	1	0	2	1	1	1	2	1	0	0	1
39	4	0	0	1	0	0	0	1	0	0	0	0	1	0	2	1	1	1	1	0	0	1	1
40	5			0	1	0	0	1	0	0	0	1	1	0	3	1	2	0	4	0	0	0	1
41	8			0	1	0	0	1	0	1	0	0	0	0	3	1	2	0	8	1	0	0	3
42	1			0	0	0	1	0	0	0	0	0	0	0	2	1	1	1	1	0	0	0	1
43	9			0	1	0	0	0	1	0	0	0	0	0	3	1	2	0	5	1	1	0	3
44	3			0	0	0	0	1	0	1	0	0	1	0	3	2	1	0	5	0	0	0	1
45	1			0	1	0	0	1	0	0	0	0	0	0	2	2	1	1	1	0	0	0	1
46	6			0	0	0	0	1	0	1	0	0	0	0	2	3	1	0	3	0	0	0	2
47	8			0	0	0	0	1	0	0	0	0	1	0	3	1	2	0	6	0	0	0	3
48	4			0	1	0	0	1	0	1	0	0	0	0	2	1	1	0	1	0	0	0	1
49	6			0	0	0	0	1	1	0	0	0	1	0	3	3	5	0	12	0	0	0	1
50	7	1	1	1	1	0	0	1	1	1	0	0	0	0	3	3	6	0	20	0	1	0	1
51	6			0	0	0	0	1	0	0	0	0	0	0	2	2	1	0	1	0	0	0	1
52	8	1	1	1	0	0	0	1	0	0	1	0	0	0	2	1	1	1	2	0	0	0	1
53	2			0	0	0	0	1	0	1	0	0	1	0	2	3	2	0	2	0	0	0	1
54	4	1	1	1	0	0	0	1	0	1	0	0	1	0	3	1	2	0	5	0	0	0	1
55	2			0	1	0	0	1	0	1	0	0	1	0	3	1	4	0	5	0	0	0	1
56	4			0	0	0	0	1	0	1	1	0	1	0	3	3	6	0	15	0	0	1	1
57	5	1	1	1	0	0	0	1	0	1	0	0	1	0	2	3	3	0	5	0	0	1	1
58	6			0	0	0	0	1	0	1	0	0	1	0	3	1	1	0	5	1	1	0	1
59	9			0	1	0	0	1	1	0	1	0	0	0	3	2	4	0	5	0	0	0	1
60	8			0	0	0	0	1	1	0	0	0	0	0	3	1	2	0	7	0	0	0	2
61	5			0	1	0	0	1	1	0	0	0	1	1	3	3	4	0	6	1	0	0	1
62	7			0	0	0	0	1	0	0	0	1	0	0	2	1	1	0	2	0	0	0	2
63	5	1	1	1	1	0	0	1	0	0	0	0	1	0	3	2	2	0	5	0	0	0	1
64	4	1	1	1	1	0	0	1	1	1	1	0	0	0	3	3	6	0	25	0	0	0	1
65	7			0	1	0	0	1	1	1	0	0	0	1	3	3	6	0	18	0	1	1	1
66	4	1	0	1	0	0	0	1	0	1	0	0	1	1	3	3	2	0	3	0	0	0	1
67	7	1	1	1	1	1	0	0	0	0	0	0	0	0	3	3	6	0	25	1	0	0	1
68	4			0	1	0	0	1	1	1	1	0	0	0	3	3	6	0	14	0	1	0	1
69	7	1	1	1	0	0	0	1	0	1	0	0	1	0	3	1	5	0	15	1	0	0	3
70	7	1	1	1	0	0	0	1	0	0	1	1	0	0	3	1	6	0	13	1	1	0	2
71	7			0	1	0	0	0	0	0	1	0	1	1	2	1	1	0	1	0	0	0	1
72	7			0	1	0	0	1	1	1	1	0	0	0	3	1	3	0	12	1	0	0	1
73	2			0	1	0	0	1	1	0	0	0	0	0	2	2	1	1	2	0	0	0	2
74	9			0	1	0	0	1	0	0	0	0	0	0	3	3	5	0	9	1	0	0	2
75	5	0	1	1	0	0	0	0	1	0	0	0	0	0	2	1	1	0	2	0	0	0	3
76	7			0	1	0	0	1	1	1	0	0	0	1	3	3	3	0	10	0	0	1	1
77	5			0	0	0	0	1	0	1	0	1	1	0	3	1	2	0	5	0	0	1	1
78	2			0	0	0	0	1	0	1	1	0	1	0	3	3	3	0	6	0	0	0	1
79	7	1	1	1	0	0	0	1	1	0	0	0	0	1	2	1	3	0	5	0	0	1	1
80	3	0	0	1	0	0	0	1	0	0	0	0	1	0	2	2	3	0	3	0	0	0	1
81	3			0	0	0	0	1	0	1	0	0	1	0	2	3	2	0	4	0	0	0	1
82	7	1	1	1	1	0	0	0	1	0	0	0	0	0	2	1	1	1	2	0	0	0	2
83	5	1	1	1	0	0	0	1	1	1	0	0	0	0	3	1	1	0	2	0	0	0	1
84	4			0	0	0	0	1	0	0	1	0	0	0	2	1	1	1	1	0	0	0	1
85	1			0	1	0	0	1	1	1	1	0	0	0	3	1	2	0	12	0	0	0	1
86	6			0	0	0	0	1	0	0	0	0	0	1	3	3	6	0	10	1	0	0	1
87	1			0	0	0	0	1	0	1	0	0	0	0	2	1	1	1	2	0	0	0	1
88	2	1	1	1	1	0	0	1	0	0	0	0	1	0	3	3	6	0	12	0	0	0	1
89	6			0	0	0	0	1	0	0	0	0	1	0	2	1	3	0	3	0	1	0	1
90	7			0	0	0	0	1	0	0	0	0	1	1	3	1	1	0	3	0	0	0	1
91	6			0	0	0	0	1	0	1	0	0	0	0	2	1	1	0	2	0	0	0	1
92	9			0	1	0	0	1	1	1	0	0	0	1	3	3	6	0	15	1	0	0	1
93	3			0	0	0	0	1	0	1	0	1	0	0	2	1	1	0	3	0	1	0	1
94	1			0	0	0	0	1	0	1	0	0	0	0	3	3	2	0	3	0	0	0	1
95	2			0	0	0	0	1	0	1	0	0	0	0	3	1	1	0	3	0	0	0	1
96	2			0	1	0	0	1	0	1	0	1	0	0	3	3	4	0	8	0	0	0	1
97	6		1	1	1	0	0	1	0	1	1	0	0	0	2	1	1	1	2	0	0	0	1
98	4			0	1	0	0	1	1	0	0	0	0	0	3	1	2	0	4	0	0	0	2
99	5	1	0	1	0	0	0	1	0	0	0	1	0	0	2	2	1	1	2	0	0	0	1
100	1			0	1	0	0	1	0	1	1	0	1	0	3	3	3	0	7	0	0	0	1
101	5			0	1	0	0	1	0	1	1	0	1	0	3	3	3	0	6	0	0	0	1
102	6			0	1	0	0	1	0	0	1	1	1	0	3	3	6	0	19	0	0	0	1
103	5	0	0	1	0	0	0	1	1	0	0	0	0	0	3	1	1	1	2	0	1	1	1
104	2			0	1	0	0	1	0	0	0	0	1	0	3	1	1	0	2	0	0	0	1
105	7			0	1	0	1	0	0	0	0	0	0	0	3	3	6	0	6	0	0	0	1
106	4			0	1	0	0	1	0	1	0	0	0	0	2	1	1	0	3	0	0	1	1
107	1			0	0	0	0	1	0	1	0	0	0	0	2	1	1	1	2	0	0	0	1
108	4			0	0	0	0	1	0	1	0	0	1	0	2	1	1	0	2	0	0	0	1
109	4	1	1	1	0	0	0	1	0	1	0	0	1	0	3	1	1	0	3	0	0	0	1
110	6	1	0	1	1	0	0	0	0	0	1	0	0	1	2	1	2	0	1	0	0	1	2
111	8	1	1	1	1	0	0	1	1	0	0	0	1	0	3	2	3	0	12	0	2	0	2
112	8			0	0	0	0	1	0	0	0	0	1	0	2	3	1	1	1	1	0	0	1
113	5			0	1	0	0	1	0	0	0	0	1	0	2	1	1	1	1	0	0	0	1
114	3			0	1	0	0	1	0	1	1	0	0	0	3	3	1	0	2	0	0	0	1
115	5			0	0	0	0	1	0	0	1	0	0	0	3	1	6	1	1	0	0	0	1
116	7	1	1	1	0	0	0	1	1	0	0	0	1	0	3	1	2	0	5	0	0	0	1
117	3	1	1	1	0	0	0	1	0	1	1	0	1	0	2	1	1	0	3	0	0	0	1
118	2	0	1	1	0	0	0	1	1	0	0	0	0	0	3	1	1	0	3	0	0	0	2
119	4			0	0	0	0	0	1	0	0	0	0	1	3	1	1	0	5	1	0	0	1
120	8			0	0	0	0	1	1	0	0	0	0	0	3	1	1	0	2	1	0	0	1
121	6			0	1	0	0	1	0	0	0	1	1	0	3	1	3	0	5	0	0	0	1
122	8	1	1	1	0	0	0	1	1	0	0	0	0	0	3	3	6	0	8	1	1	0	1
123	2			0	0	0	1	0	0	0	0	0	1	0	2	1	2	0	2	0	0	0	1
124	4			0	0	0	0	1	0	0	0	0	0	0	2	3	1	1	1	0	0	0	2
125	5			0	0	0	0	1	1	0	0	0	0	0	2	1	1	0	2	0	0	0	3
126	3	1	1	1	1	0	0	1	1	1	1	0	0	0	3	1	4	0	7	0	0	0	1
127	6			0	1	0	0	1	0	1	0	0	1	0	3	1	5	0	15	0	0	0	1
128	5	1	1	1	0	0	0	1	1	0	1	0	1	0	3	1	3	0	7	0	0	1	1
129	2			0	1	0	0	1	1	0	1	0	0	0	3	1	1	1	2	0	0	0	1
130	7	1	1	1	0	0	0	1	1	0	0	0	0	1	2	1	1	0	3	0	0	1	2
131	1			0	1	0	0	1	0	0	0	0	0	0	2	1	1	0	4	0	0	1	1
132	4			0	0	0	0	1	0	1	0	0	0	0	2	1	1	1	1	0	0	0	1
133	8			0	1	0	0	1	1	1	0	0	0	1	3	3	6	0	25	0	2	0	2
134	5			0	0	0	0	1	0	1	0	0	0	0	2	1	1	1	2	0	0	0	1
135	2	1	1	1	0	0	0	1	0	1	0	0	0	0	2	1	2	0	5	0	1	0	1
136	4	0	0	1	0	0	0	1	0	1	1	0	1	0	3	1	1	0	5	0	0	0	1
137	5	0	0	1	0	0	0	1	0	0	0	0	1	0	2	1	1	0	1	0	0	0	1
138	4			0	0	0	0	1	0	0	0	1	0	0	2	1	1	0	2	0	0	0	1
139	2			0	0	0	0	1	0	1	1	0	0	0	2	1	1	1	1	0	0	0	1
140	4			0	0	0	0	0	0	0	0	0	1	1	2	1	1	1	1	0	0	0	1
141	6	0	0	1	0	0	0	1	0	1	0	0	1	0	2	3	3	0	5	0	0	0	1
142	3			0	0	0	1	0	0	1	1	0	1	0	3	1	4	0	13	0	0	0	1
143	6			0	1	0	0	1	1	0	1	0	0	0	3	3	6	0	12	0	0	0	1
144	2			0	1	0	0	1	1	1	1	0	1	0	3	3	4	0	6	0	0	0	1
145	6	1	1	1	0	0	0	1	1	1	1	0	0	0	3	3	2	0	4	1	0	0	1
146	7			0	1	0	0	1	0	1	1	0	0	1	3	2	2	0	8	0	1	0	1
147	4			0	0	0	0	1	0	0	0	0	1	0	2	1	1	0	3	0	0	0	1
148	6			0	1	0	0	1	0	0	1	0	0	0	2	2	1	1	2	0	0	0	1
149	3	1	1	1	1	0	0	1	0	1	1	0	0	0	3	1	2	0	5	0	0	0	1
150	8			0	0	0	0	0	1	0	0	0	0	0	3	1	2	0	7	1	0	0	1
151	5			0	1	0	0	1	1	1	1	0	0	0	3	1	1	0	4	1	0	0	1
152	5			0	0	0	0	1	0	1	1	0	0	0	2	1	1	0	2	0	0	0	1
153	5	1	1	1	0	0	0	0	0	0	1	0	0	0	2	1	1	1	1	0	0	0	1
154	3			0	0	0	0	1	0	0	0	0	1	0	3	1	2	0	5	0	0	0	1
155	5	0	0	1	0	0	0	1	0	0	1	0	0	0	2	3	2	0	3	0	0	0	2
156	5	1	0	1	0	0	0	1	0	0	1	1	1	0	3	1	1	0	3	0	0	0	1
157	3	1	1	1	0	0	0	1	0	0	0	0	0	0	3	3	4	0	13	0	0	0	1
158	3			0	0	0	0	1	0	0	0	0	0	0	2	1	1	1	1	0	0	0	2
159	5			0	0	1	0	0	0	0	0	0	0	0	3	3	6	0	25	1	0	0	1
160	5			0	0	0	0	1	0	0	0	0	0	0	3	1	2	0	1	0	0	0	1
161	2			0	1	0	0	1	0	0	1	0	0	0	3	1	1	0	3	0	1	0	1
162	5			0	0	0	1	0	0	0	0	0	0	0	3	1	2	0	3	0	0	0	1
163	4			0	0	0	0	1	0	0	0	0	0	1	2	1	1	1	1	0	0	0	1
164	3	0	0	1	0	0	0	1	1	1	0	0	1	0	3	1	2	1	2	0	1	0	1
165	2	1	1	1	0	0	0	1	0	1	1	0	0	0	2	1	1	1	1	0	0	0	1
166	5			0	1	0	1	0	0	0	0	0	1	0	3	1	4	0	7	0	0	0	1
167	4	1	0	1	0	0	0	1	0	1	1	0	1	0	3	1	1	0	4	0	0	0	1
168	4	1	1	1	0	0	0	1	1	0	1	0	0	0	2	1	2	0	3	0	1	0	1
169	5	0	0	1	0	0	1	0	0	0	0	0	0	0	3	3	6	0	15	0	0	0	1
170	5	0	0	1	0	0	0	1	0	0	0	0	0	0	2	1	2	0	3	0	0	0	1
171	2	1	1	1	0	0	0	1	0	1	1	0	1	0	3	1	2	0	4	0	0	0	1
172	7	0	1	1	0	0	0	0	1	0	0	0	0	0	3	2	1	0	2	0	1	0	2
